# Supplementary material for: Integrating population-level effects into the regulatory assessment of endocrine disrupting substances
Source: Integr Environ Assess Manag. 2025 Jan 6;21(3):639–48. doi: 10.1093/inteam/vjae039 (PMC12047023; doi:10.1093/inteam/vjae039)
Supplement: vjae039_Supplementary_Data [file vjae039_supplementary_data.zip]

Archive with 1 entries (1 files):
- SI_Pop_Rel_EDC_FINAL_VERSION.docx
